# Supplementary material for: In Silico Comparative Analysis of Predicted B Cell Epitopes against Dengue Virus (Serotypes 1–4) Isolated from the Philippines
Source: Vaccines (Basel). 2022 Aug 5;10(8):1259. doi: 10.3390/vaccines10081259 (PMC9415047; doi:10.3390/vaccines10081259)
Supplement: Supplementary file 1 [file vaccines-10-01259-s001.zip]

Archive with 1 entries (1 files):
- vaccines-1856909-supplementary.pdf
